# Supplementary material for: The relation between home numeracy practices and a variety of math skills in elementary school children
Source: PLoS One. 2021 Sep 20;16(9):e0255400. doi: 10.1371/journal.pone.0255400 (PMC8452026; doi:10.1371/journal.pone.0255400)
Supplement: S1 Data — (CSV) [file pone.0255400.s011.csv]

subject	gender	age_child	grade	Quantity_estimation	Symbolic_number_understanding	Counting	Transcoding	Arithmetic_calculation	Arithmetic_fluency	Quantity_estimation_RawData	Symbolic_number_understanding_RawData	Counting_RawData	Transcoding_RawData	Arithmetic_calculation_RawData	Arithmetic_fluency_RawData	Overall_HomeNumeracyPractices_informal	Overall_HomeNumeracyPractices_basic	Overall_HomeNumeracyPractices_advanced	Parent_education	Parent_income	Parent_arithmetic_fluency	Parent_arithmetic_fluency_RawData	Child_IQ	Number_advanced_presented	Number_hours_with_child	Parent_estimate_child_skills	Parent_basic_expectations	Parent_advanced_expectations	Parent_math_attitude	Overall_HomeLitteracyPractices_Informal	Overall_HomeLitteracyPractices_basic	Overall_HomeLitteracyPractices_advanced	Present_HomeNumeracyPractices_informal	Present_HomeNumeracyPractices_Basic	Present_HomeNumeracyPractices_Advanced	ChildAlone_HomeNumeracyPractices_informal	ChildAlone_HomeNumeracyPractices_Basic	ChildAlone_HomeNumeracyPractices_Advanced	Past_HomeNumeracyPractices_informal	Past_HomeNumeracyPractices_Basic	Past_HomeNumeracyPractices_Advanced
1	2	8	2	112.36	115.96	105.94	110.5	115.34	93	11	46	9	32	48	31	0.882352941	0.428571429	0.2	5	1500	104	121	135	3	4.5	1	1.43	-0.33	9	2	1.5	1.5	0.82	0.14	0	0	0.14	0	0.06	0.14	0.2
2	1	8	1	111.98	108.73	111.63	110.5	117.46	110	13	44.5	10	32	51	42	0.882352941	1.214285714	0.6	-7	500	66	45	110	4	1.5	1	2.14	2.67	-0.5	1.375	2.5	1.833333333	0.82	1.07	0.4	0.06	0.14	0.2	0	0	0
3	1	9	2	120.22	112.5	105.94	110.5	105.59	96	14	43.5	9	32	39	32	0.882352941	0.857142857	0.4	4	500	95	108	97	5	5.5	0	2	1.67	7	1.75	0.75	1	0.71	0.57	0	0.12	0	0	0.06	0.29	0.4
4	2	9	2	122.85	105.1	102.91	107.99	112.48	96	15	39.5	9	31	45	32	1.352941176	1.214285714	0.6	5	1500	116	159	97	4	5.5	0	3	2.17	8.5	2.125	2.25	1.5	1.24	0.93	0.4	0	0	0	0.12	0.29	0.2
5	1	9	2	87.26	110.42	105.94	110.5	116.21	115	10	42	9	32	50	47	1.882352941	1.285714286	0.4	5	2500	103	121	101	4	8	2	3	1.5	8	2.125	2	1.666666667	1.47	0.64	0	0.12	0.21	0.2	0.29	0.43	0.2
6	2	8	1	122.85	112.5	111.63	107.99	110.64	104.5	15	43.5	10	31	44	39	1.705882353	2.142857143	0.2	2	500	99	117	116	5	6.5	1	1.57	0.33	0.5	2.875	3.5	1.5	1.53	1.71	0	0	0.43	0.2	0.18	0	0
7	1	9	2	114.98	103.71	102.91	105.12	111.67	97	12	38.5	9	30	46	34	1.411764706	1.785714286	0.6	0	1500	113	150	107	5	1.5	0	1.14	0	4	2	3.25	2.666666667	1.29	1.57	0.6	0	0.14	0	0.12	0.07	0
8	1	8	1	66.28	97.83	102.91	84.69	95.45	53	2	39	9	22	27	21	0.882352941	1.142857143	0.4	5	4500	95	106	90	3	2.5	1	2.86	0	-1	2.25	3.25	3.666666667	0.88	0.86	0.4	0	0	0	0	0.29	0
9	1	9	2	101.87	117.35	105.94	110.5	101.65	131	7	47	9	32	35	54	0.705882353	1.214285714	0.4	3	1500	101	121	103	4	4.5	2	2.43	1.83	3.5	1.625	1.5	1.5	0.53	0.5	0	0	0	0	0.18	0.71	0.4
10	2	9	3	106.37	118.04	111.63	110.5	108.9	115	13	47.5	10	32	43	53	1.235294118	1.142857143	1	5	3500	99	114	127	5	3.5	1	2.57	1.83	7.5	2	1.5	2.333333333	1.18	0.5	0.6	0	0	0	0.06	0.64	0.4
11	1	8	2	112.36	112.02	102.91	110.5	119.14	115	11	44.5	9	32	52	47	2.176470588	2.571428571	1	3	2500	107	134	130	5	3.5	1	3	1.83	-2	2.5	2.25	2.166666667	2.18	2.29	0.6	0	0	0	0	0.29	0.4
12	2	9	2	95.88	99.71	102.91	110.5	121.26	97	9	40	9	32	55	34	1.058823529	1.071428571	0.8	5	1500	95	108	103	3	8	1	2.57	2	7.5	1.875	1	1.833333333	0.82	0.57	0.8	0.24	0.21	0	0	0.29	0
13	1	9	2	114.61	109.73	100.26	110.5	87.14	98.5	14	41.5	8	32	19	35	1.411764706	1.571428571	0.8	3	2500	111	145	83	5	3.5	0	2	0.67	5	2.375	1.5	1.833333333	1.18	1.14	0.6	0	0	0	0.24	0.43	0.2
14	2	8	2	114.98	111.81	97.22	105.12	120.75	147.5	12	43	8	30	54	55	1.352941176	1.928571429	1.4	2	1500	105	130	130	5	3.5	1	2.57	0.67	5.5	1.75	1.25	1.833333333	1.35	1.64	1	0	0.29	0.4	0	0	0
15	2	8	2	106.37	104.1	111.63	99.74	104.45	102	13	42.5	10	28	37	37	0.882352941	0.642857143	0.4	2	2500	94	101	119	2	3.5	0	2	0.83	5	2	2	2.166666667	0.88	0.36	0	0	0	0.2	0	0.29	0.2
16	2	8	2	98.5	101.64	97.22	110.5	109.2	113	10	37	8	32	42	45	1.294117647	2.642857143	0.4	3	2500	116	159	103	4	3.5	1	1.29	0.67	7	1.25	3.5	2	0.88	2.21	0	0.35	0.14	0	0.06	0.29	0.4
17	1	8	1	103.74	100.42	88.5	110.5	95.3	45	12	38.5	7	32	27	18	2.117647059	2.5	0.8	3	2500	120	160	119	5	3.5	1	3	1.5	7	3.375	3.25	2.666666667	1.88	2.21	0.8	0.06	0	0	0.18	0.29	0
18	1	8	1	106.74	95.16	105.94	110.5	97.34	107	11	33	9	32	29	40	1.411764706	0.642857143	0	2	500	109	139	116	3	5.5	1	3	2	6.5	2.5	3.25	2.5	1.35	0.43	0	0	0	0	0.06	0.21	0
19	1	8	2	122.85	110.64	111.63	110.5	116.72	155	15	43.5	10	32	51	62	2.058823529	0.928571429	0.8	3	1500	100	114	119	2	4.5	0	3	2.17	3.5	1.625	1.5	2.166666667	2.06	0.93	0.8	0	0	0	0	0	0
20	1	8	2	120.22	116.65	111.63	110.42	122.33	155	14	46.5	10	32	56	79	2.176470588	2.785714286	1.6	2	1500	98	113	124	5	6.5	2	3	2.5	-1	1.75	2	3	2.12	2.5	1.2	0.06	0	0	0	0.29	0.4
22	1	9	2	98.87	104.41	111.63	110.5	111.18	108.5	8	39	10	32	44	41	1.470588235	1.142857143	0.4	3	1500	104	128	113	3	4.5	2	2.71	1.67	5.5	1.875	1	1.5	1.35	1.07	0.4	0.06	0	0	0.06	0.07	0
23	2	9	2	115.9	94.3	105.5	98.03	93.94	81.5	15	42.5	9	29	35	27	0.647058824	0.928571429	0.6	3	500	97	112	103	4	1.5	1	2.57	0.67	5.5	1.875	1	0.833333333	0.24	0.5	0.4	0.06	0	0	0.35	0.43	0.2
24	1	9	2	117.6	104.82	97.22	105.48	108.88	116.5	13	41	8	30	42	48	1.058823529	3.714285714	3.4	5	500	106	131	110	5	8	1	1.86	2.33	7	3.125	1.5	3	1.06	3.71	3.4	0	0	0	0	0	0
25	2	9	2	95.5	109.25	111.63	107.99	117.46	110	11	42.5	10	31	51	42	2	1.5	1.2	2	500	100	118	97	5	8	1	2.43	1.33	4.5	2.125	1.25	1.5	1.82	1	0.8	0.06	0	0	0.12	0.5	0.4
26	1	8	1	113.42	109.62	96.23	115.86	105.41	107	11	42	7	30	27	40	2.470588235	2.571428571	1.2	2	2500	100	110	107	5	3.5	0	2.86	2.67	0	2.25	3.25	2.666666667	2.24	2.43	1.2	0.06	0	0	0.18	0.14	0
27	2	9	2	103.18	108.62	112.85	107.87	90.62	93	12	43	10	32	30	31	1.352941176	1.285714286	0.6	3	3500	105	125	94	4	4.5	-1	1.86	-0.17	2.5	1.375	0.75	0.833333333	1.18	1	0.2	0.12	0.07	0	0.06	0.21	0.4
28	1	9	2	114.61	112.72	111.63	107.99	114	102	14	45	10	31	48	37	1.588235294	3.214285714	1.8	0	500	89	93	97	5	3.5	1	0.86	0.83	4.5	2	4	2.666666667	1.53	3	1.8	0	0.21	0	0.06	0	0
29	1	9	2	112.36	111.81	100.26	110.5	119.14	114	11	43	8	32	52	46	0.705882353	0.928571429	0.8	5	3500	117	160	110	4	2.5	2	2	1.67	7	1.875	0.75	1.166666667	0.59	0.43	0.6	0.06	0	0	0.06	0.5	0.2
30	1	8	1	77.14	94.45	94.58	95.45	101.19	45	4	34.5	7	26	33	18	1.294117647	2.214285714	0.6	2	500	93	102	101	4	8	0	1.71	1.33	3.5	1.875	1.5	1.5	1.29	2.07	0.6	0	0	0	0	0.14	0
31	1	8	1	95.88	108.52	80.18	87.03	106.62	147.5	9	43	5	23	40	55	0.823529412	2.571428571	1.8	2	500	93	102	103	4	8	0	1.71	1.33	3.5	1.875	2.25	2.166666667	0.76	2.29	1.8	0	0	0	0.06	0.29	0
32	1	9	2	122.85	114.58	94.19	107.81	118.05	107	15	45	8	31	51	40	1.411764706	1.428571429	0.2	5	2500	112	144	130	2	3.5	0	0.57	-0.5	5.5	1.875	2.25	1.666666667	1.41	1.29	0.2	0	0.07	0	0	0.07	0
34	1	8	1	107.11	102.55	111.63	92.58	101.28	97	9	39	10	25	34	33	1.823529412	1.785714286	0.4	4	1500	102	122	110	3	4.5	1	1.57	1.17	2	2.125	2.75	2.833333333	1.77	1.71	0.4	0	0	0	0.06	0.07	0
35	1	8	1	92.88	95.06	100.26	95.45	96.83	114	10	37	8	26	29	46	1.470588235	1.571428571	1.6	3	2500	101	119	113	5	2.5	1	3	1.67	5	2.375	3	2.166666667	1.41	1.14	1.6	0	0	0	0.06	0.43	0
36	1	8	2	109.36	101.16	105.94	110.5	95.72	97	12	38	9	32	28	34	1	1	0.2	3	500	117	153	119	4	8	0	1.71	0.5	-3	1.875	1.75	1.833333333	0.94	0.79	0	0	0	0	0.06	0.21	0.2
37	1	9	2	114.98	99.04	111.63	110.5	106.25	118	12	37.5	10	32	38	49	1.294117647	2.285714286	2	8	2500	104	129	119	5	2.5	1	2	1.67	8	2.25	2.5	2.166666667	0.94	1.93	1.6	0.29	0.36	0.4	0.06	0	0
38	1	9	2	106.37	106.61	97.22	110.5	121.26	97	13	44	8	32	55	33	1.529411765	1.571428571	1.8	0	500	91	99	116	4	4.5	0	1.43	1.33	-2.5	1.75	1.75	1.833333333	1.29	1.21	1.8	0.06	0	0	0.18	0.36	0
39	2	8	2	111.98	96.25	111.63	105.3	100.8	64.5	13	37.5	10	30	33	23	1.411764706	1.857142857	0.4	0	1500	93	102	110	5	4.5	-1	1.86	1	0	2	2.25	2.666666667	1.29	1.57	0	0.06	0	0	0.06	0.29	0.4
40	1	9	2	112.36	120.81	102.91	105.3	118.99	155	11	49.5	9	30	53	63	0.764705882	0.285714286	0.4	5	500	119	160	121	3	4.5	2	3	0.67	5.5	1	1.25	0.666666667	0.71	0.14	0	0.06	0.14	0.4	0	0	0
41	2	8	2	101.49	101.81	94.19	105.48	119.65	115	9	39.5	8	30	53	47	1.235294118	1.714285714	1.6	3	500	98	111	121	5	8	1	3	0.83	-2.5	2	3	3.833333333	1	0.93	1	0.18	0.71	0.6	0.06	0.07	0
42	1	9	2	109.36	110.18	111.63	107.81	104.51	96	12	42.5	10	31	39	32	1.058823529	0.928571429	0.8	5	500	101	114	121	5	2.5	0	0.71	0.17	-2.5	2.375	1.5	1	0.88	0.43	0.2	0.06	0.36	0.6	0.12	0.14	0
43	1	8	1	90.25	111.98	100.26	105.3	103.38	97	9	45.5	8	30	37	34	1.705882353	2.857142857	1.8	3	1500	107	133	130	5	4.5	2	2.43	1.83	7.5	2.5	3.5	2.5	1.59	2.64	1.8	0.06	0	0	0.06	0.21	0
44	1	9	3	122.85	115.27	105.94	110.5	122.35	129	15	45.5	9	32	56	53	1.529411765	0.785714286	0.4	8	5500	119	160	110	2	1.5	2	2.14	2.17	8.5	1.625	0.5	1.333333333	1.35	0.29	0	0.06	0.21	0.2	0.12	0.29	0.2
45	1	9	2	110.61	111.7	105.5	101.91	105.2	120	13	45.5	9	30	43	51	1.941176471	4.642857143	3.8	-1	1500	98	104	107	5	8	1	3	2.17	5.5	1.625	2.25	3.5	1.71	4.64	3.8	0.12	0	0	0.12	0	0
46	1	9	2	103.74	109.9	105.94	102.97	116.72	103	12	44	9	29	51	38	1.823529412	2	2.6	8	2500	109	142	107	5	3.5	0	2.86	1.83	4.5	3	3.75	3	1.77	1.64	2.6	0.06	0.36	0	0	0	0
48	2	9	2	122.85	108.56	105.94	110.5	110.36	120	15	42	9	32	44	51	1.235294118	1.571428571	0.8	5	2500	110	144	116	5	4.5	1	2.57	2.33	6	2.875	2.25	1.666666667	1.06	1	0.4	0.06	0.14	0.4	0.12	0.43	0
50	2	8	1	106.37	113.41	100.26	107.81	107.59	53	13	45.5	8	31	36	21	2.882352941	2.142857143	1.2	3	500	93	102	113	5	5.5	1	2.43	0	3	2.75	2.25	1.333333333	2.77	1.64	0.8	0.06	0.5	0.4	0.06	0	0
51	1	8	1	98.5	118.04	111.63	107.99	102.91	87.5	10	47.5	10	31	36	29	1.294117647	1.428571429	0.4	4	3500	118	159	116	4	6.5	1	2.86	0.67	8	1.625	2	1.666666667	1.18	1	0	0	0	0	0.12	0.43	0.4
53	2	9	2	95.88	107.82	100.26	110.5	105.15	104.5	9	42.5	8	32	37	39	1.764705882	1.714285714	0.6	2	1500	100	112	116	5	5.5	2	2.29	0.5	3	2.25	2.5	2.5	1.59	1.36	0.4	0.18	0	0	0	0.36	0.2
54	1	8	1	96.25	97.7	105.94	107.81	97.33	62	7	35.5	9	31	31	23	1.411764706	0.928571429	0	0	1500	97	111	101	1	8	0	3	2.33	-0.5	2.875	0.75	1	1.29	0.79	0	0	0	0	0.12	0.14	0
55	1	8	1	92.88	101.16	97.22	107.99	96.33	93	10	38	8	31	30	31	1.764705882	1.357142857	0.8	2	1500	100	118	97	4	2.5	2	1.29	1	4.5	1.375	2	1.666666667	1.77	1.36	0.8	0	0	0	0	0	0
56	2	8	1	95.88	98.52	105.94	110.5	114.17	96	9	39.5	9	32	48	32	2.352941176	1.142857143	0.6	3	1500	88	91	110	4	5.5	2	1	0.33	7	3.75	3.5	2.333333333	2.24	1.14	0.6	0	0	0	0.12	0	0
57	1	9	2	88.01	115.27	111.63	110.5	116.95	118	6	45.5	10	32	50	50	1.176470588	1.071428571	1	5	1500	104	129	110	5	1.5	0	1.86	0.67	8	1.5	2.25	1.333333333	1	0.64	0.6	0.06	0	0	0.12	0.43	0.4
58	1	8	1	104.49	89.82	85.47	58.89	113.64	111	8	32.5	7	12	47	43	1.823529412	2	1.2	0	2500	89	90	90	4	2.5	1	1.86	1.83	-4.5	1.75	2	2	1.71	2	1.2	0.06	0	0	0.06	0	0
59	2	8	1	104.12	106.7	111.63	100.11	96.45	89.5	10	42	10	28	29	30	1.411764706	1.071428571	0.2	4	1500	92	100	113	4	5.5	2	2.43	0.33	0	2.125	3	1.666666667	1.24	0.93	0.2	0.06	0.07	0	0.12	0.07	0
60	1	9	2	120.22	116.18	111.63	107.81	109.53	108.5	14	47.5	10	31	43	41	1.647058824	1.571428571	1.2	8	3500	105	127	110	5	3.5	0	2	1	6.5	2.625	1.75	1.666666667	1.53	1	1	0.06	0	0.2	0.06	0.57	0
61	2	9	2	122.85	112.5	111.63	110.5	117.31	107	15	43.5	10	32	51	40	1.823529412	2	1.6	3	1500	103	121	121	5	3.5	1	1	0.33	-0.5	2.125	1.75	1.666666667	1.59	1.64	1.4	0.18	0.14	0.2	0.06	0.21	0
64	1	8	1	109.73	102.28	94.58	107.99	87.96	93	10	38.5	7	31	22	31	1.294117647	3.071428571	2	2	1500	98	112	107	5	1.5	0	2.14	0.67	-2	2.125	3	2.5	1.18	3.07	2	0.12	0	0	0	0	0
65	1	8	2	122.85	106.42	111.63	110.5	114.45	147.5	15	43.5	10	32	48	55	1.117647059	1.5	0.8	2	1500	90	97	113	5	1	0	-0.43	0	0	2.375	2.25	2	1.06	1.21	0.4	0.06	0.29	0.4	0	0	0
66	1	8	1	79.76	103.24	91.54	92.58	99.91	45	5	39.5	7	25	32	16	1.294117647	0.142857143	0	2	1500	95	106	110	0	3.5	0	1.43	-0.33	4.5	1.125	0.75	1.333333333	1.29	0.14	0	0	0	0	0	0	0
67	2	8	2	98.87	106.7	94.58	107.81	104.57	85	8	42	7	31	38	28	1.470588235	1.857142857	0.4	5	2500	109	141	119	5	2.5	0	2.14	1.83	5.5	1.875	2.25	2.166666667	1.47	1.57	0.2	0	0.29	0.2	0	0	0
68	1	8	2	122.85	115.96	102.91	107.99	119.14	111	15	46	9	31	52	44	1.352941176	1.571428571	0.6	4	500	105	131	121	5	6.5	1	2.71	0.17	1.5	1.75	1.25	1.333333333	1.12	1.29	0.4	0.06	0.07	0.2	0.18	0.21	0
69	1	8	2	122.85	113.41	111.63	110.5	120.16	104.5	15	45.5	10	32	54	39	1.588235294	2.357142857	1	2	2500	108	138	130	3	3.5	2	1.86	0.67	5.5	2	3.25	1.666666667	1.59	2.36	1	0	0	0	0	0	0
70	1	8	2	120.22	113.36	102.91	105.12	118.55	98.5	14	46.5	9	30	52	35	0.764705882	0.928571429	0.8	2	2500	94	102	124	2	6.5	1	1.86	0.5	2.5	1	2.75	2.166666667	0.35	0.64	0.8	0.12	0.07	0	0.29	0.21	0
71	1	9	3	112.36	111.81	102.91	110.5	121.26	116	11	43	9	32	55	56	2.529411765	2.928571429	2.6	0	1500	103	128	119	5	2.5	1	3	2.83	3.5	2.875	2	2.833333333	2.47	2.57	2.2	0.06	0.36	0.4	0	0	0
72	1	9	2	106.74	111.09	100.26	105.48	116.8	120	11	44.5	8	30	50	51	1.470588235	0.928571429	0.6	5	500	94	100	119	5	3.5	0	3	2.17	6	1.5	1.75	2.5	0.94	0.29	0	0.06	0.14	0	0.47	0.5	0.6
73	1	9	2	111.98	117.35	111.63	102.79	115.47	118	13	47	10	29	50	50	2.647058824	2.928571429	1.2	2	1500	107	135	116	4	4.5	0	2	2	5	2.875	3.25	3.166666667	2.59	2.93	1.2	0.06	0	0	0	0	0
