# Supplementary material for: The relation between home numeracy practices and a variety of math skills in elementary school children
Source: PLoS One. 2021 Sep 20;16(9):e0255400. doi: 10.1371/journal.pone.0255400 (PMC8452026; doi:10.1371/journal.pone.0255400)
Supplement: S2 Data — (CSV) [file pone.0255400.s012.csv]

subject	gender	age_child	grade	Quantity_estimation_StandardScore	Symbolic_number_understanding_StandardScore	Counting_StandardScore	Transcoding_StandardScore	Arithmetic_calculation_StandardScore	Arithmetic_fluency_StandardScore	HomeNumeracyPractices_Informal	HomeNumeracyPractices_basic_formal	HomeNumeracyPractices_advanced_formal	Parent_education	Parent_income	Parent_arithmetic_fluency_StandardScore	Child_IQ	Number_hours_with_child	Parent_estimate_child_skills	Parent_basic_expectations	Parent_advanced_expectations	Parent_math_attitude	Overall_HomeLiteracyPractices_Informal	Overall_HomeLiteracyPractices_basic_formal	Overall_HomeLiteracyPractices_advanced_formal	Present_HomeNumeracyPractices_informal	Present_HomeNumeracyPractices_Basic	Present_HomeNumeracyPractices_Advanced(Subtraction/Multiplication)	ChildAlone_HomeNumeracyPractices_informal	ChildAlone_HomeNumeracyPractices_Basic	ChildAlone_HomeNumeracyPractices_Advanced(Subtraction/Multiplication)	Past_HomeNumeracyPractices_informal	Past_HomeNumeracyPractices_Basic	Past_HomeNumeracyPractices_Advanced(Subtraction/Multiplication)
2	male	8	2nd_grade	111.98	108.73	111.63	110.5	117.46	110	0.882352941	1.214285714	1	-7	500	66	110	1.5	1	2.14	2.67	-0.5	1.375	2.5	1.833333333	0.82	1.07	1	0.06	0.14	0	0	0	0
3	male	9	3rd_grade	120.22	112.5	105.94	110.5	105.59	96	0.882352941	0.857142857	0	4	500	95	97	5.5	0	2	1.67	7	1.75	0.75	1	0.71	0.57	0	0.12	0	0	0.06	0.29	0
4	female	9	3rd_grade	122.85	105.1	102.91	107.99	112.48	96	1.352941176	1.214285714	0.5	5	1500	116	97	5.5	0	3	2.17	8.5	2.125	2.25	1.5	1.24	0.93	0.5	0	0	0	0.12	0.29	0
5	male	9	3rd_grade	87.26	110.42	105.94	110.5	116.21	115	1.882352941	1.285714286	0	5	2500	103	101	8	2	3	1.5	8	2.125	2	1.666666667	1.47	0.64	0	0.12	0.21	0	0.29	0.43	0
6	female	8	2nd_grade	122.85	112.5	111.63	107.99	110.64	104.5	1.705882353	2.142857143	0	2	500	99	116	6.5	1	1.57	0.33	0.5	2.875	3.5	1.5	1.53	1.71	0	0	0.43	0	0.18	0	0
7	male	9	3rd_grade	114.98	103.71	102.91	105.12	111.67	97	1.411764706	1.785714286	0.5	0	1500	113	107	1.5	1	1.14	0	4	2	3.25	2.666666667	1.29	1.57	0.5	0	0.14	0	0.12	0.07	0
9	male	9	3rd_grade	101.87	117.35	105.94	110.5	101.65	131	0.705882353	1.214285714	0	3	1500	101	103	4.5	0	2.43	1.83	3.5	1.625	1.5	1.5	0.53	0.5	0	0	0	0	0.18	0.71	0
10	female	9	4th_grade	106.37	118.04	111.63	110.5	108.9	115	1.235294118	1.142857143	1	5	3500	99	127	3.5	1	2.57	1.83	7.5	2	1.5	2.333333333	1.18	0.5	1	0	0	0	0.06	0.64	0
11	male	8	3rd_grade	112.36	112.02	102.91	110.5	119.14	115	2.176470588	2.571428571	1.5	3	2500	107	130	3.5	0	3	1.83	-2	2.5	2.25	2.166666667	2.18	2.29	1.5	0	0	0	0	0.29	0
12	female	9	3rd_grade	95.88	99.71	102.91	110.5	121.26	97	1.058823529	1.071428571	0.5	5	1500	95	103	8	1	2.57	2	7.5	1.875	1	1.833333333	0.82	0.57	0.5	0.24	0.21	0	0	0.29	0
13	male	9	3rd_grade	114.61	109.73	100.26	110.5	87.14	98.5	1.411764706	1.571428571	1	3	2500	111	83	3.5	0	2	0.67	5	2.375	1.5	1.833333333	1.18	1.14	1	0	0	0	0.24	0.43	0
14	female	8	3rd_grade	114.98	111.81	97.22	105.12	120.75	147.5	1.352941176	1.928571429	2	2	1500	105	130	3.5	1	2.57	0.67	5.5	1.75	1.25	1.833333333	1.35	1.64	2	0	0.29	0	0	0	0
16	female	8	3rd_grade	98.5	101.64	97.22	110.5	109.2	113	1.294117647	2.642857143	0	3	2500	116	103	3.5	2	1.29	0.67	7	1.25	3.5	2	0.88	2.21	0	0.35	0.14	0	0.06	0.29	0
17	male	8	2nd_grade	103.74	100.42	88.5	110.5	95.3	45	2.117647059	2.5	0.5	3	2500	120	119	3.5	1	3	1.5	7	3.375	3.25	2.666666667	1.88	2.21	0.5	0.06	0	0	0.18	0.29	0
19	male	8	3rd_grade	122.85	110.64	111.63	110.5	116.72	155	2.058823529	0.928571429	2	3	1500	100	119	4.5	1	3	2.17	3.5	1.625	1.5	2.166666667	2.06	0.93	2	0	0	0	0	0	0
20	male	8	3rd_grade	120.22	116.65	111.63	110.42	122.33	155	2.176470588	2.785714286	2.5	2	1500	98	124	6.5	2	3	2.5	-1	1.75	2	3	2.12	2.5	2.5	0.06	0	0	0	0.29	0
22	male	9	3rd_grade	98.87	104.41	111.63	110.5	111.18	108.5	1.470588235	1.142857143	1	3	1500	104	113	4.5	0	2.71	1.67	5.5	1.875	1	1.5	1.35	1.07	1	0.06	0	0	0.06	0.07	0
23	female	9	3rd_grade	115.9	94.3	105.5	98.03	93.94	81.5	0.647058824	0.928571429	1	3	500	97	103	1.5	1	2.57	0.67	5.5	1.875	1	0.833333333	0.24	0.5	1	0.06	0	0	0.35	0.43	0
24	male	9	3rd_grade	117.6	104.82	97.22	105.48	108.88	116.5	1.058823529	3.714285714	4	5	500	106	110	8	1	1.86	2.33	7	3.125	1.5	3	1.06	3.71	4	0	0	0	0	0	0
25	female	9	3rd_grade	95.5	109.25	111.63	107.99	117.46	110	2	1.5	2	2	500	100	97	8	2	2.43	1.33	4.5	2.125	1.25	1.5	1.82	1	2	0.06	0	0	0.12	0.5	0
26	male	8	2nd_grade	113.42	109.62	96.23	115.86	105.41	107	2.470588235	2.571428571	0.5	2	2500	100	107	3.5	1	2.86	2.67	0	2.25	3.25	2.666666667	2.24	2.43	0.5	0.06	0	0	0.18	0.14	0
27	female	9	3rd_grade	103.18	108.62	112.85	107.87	90.62	93	1.352941176	1.285714286	0.5	3	3500	105	94	4.5	0	1.86	-0.17	2.5	1.375	0.75	0.833333333	1.18	1	0.5	0.12	0.07	0	0.06	0.21	0
28	male	9	3rd_grade	114.61	112.72	111.63	107.99	114	102	1.588235294	3.214285714	2.5	0	500	89	97	3.5	1	0.86	0.83	4.5	2	4	2.666666667	1.53	3	2.5	0	0.21	0	0.06	0	0
29	male	9	3rd_grade	112.36	111.81	100.26	110.5	119.14	114	0.705882353	0.928571429	1.5	5	3500	117	110	2.5	0	2	1.67	7	1.875	0.75	1.166666667	0.59	0.43	1.5	0.06	0	0	0.06	0.5	0
30	male	8	2nd_grade	77.14	94.45	94.58	95.45	101.19	45	1.294117647	2.214285714	1.5	2	500	93	101	8	1	1.71	1.33	3.5	1.875	1.5	1.5	1.29	2.07	1.5	0	0	0	0	0.14	0
31	male	8	2nd_grade	95.88	108.52	80.18	87.03	106.62	147.5	0.823529412	2.571428571	1.5	2	500	93	103	8	1	1.71	1.33	3.5	1.875	2.25	2.166666667	0.76	2.29	1.5	0	0	0	0.06	0.29	0
32	male	9	3rd_grade	122.85	114.58	94.19	107.81	118.05	107	1.411764706	1.428571429	0.5	5	2500	112	130	3.5	1	0.57	-0.5	5.5	1.875	2.25	1.666666667	1.41	1.29	0.5	0	0.07	0	0	0.07	0
34	male	8	2nd_grade	107.11	102.55	111.63	92.58	101.28	97	1.823529412	1.785714286	1	4	1500	102	110	4.5	1	1.57	1.17	2	2.125	2.75	2.833333333	1.77	1.71	1	0	0	0	0.06	0.07	0
35	male	8	2nd_grade	92.88	95.06	100.26	95.45	96.83	114	1.470588235	1.571428571	2	3	2500	101	113	2.5	1	3	1.67	5	2.375	3	2.166666667	1.41	1.14	2	0	0	0	0.06	0.43	0
36	male	8	3rd_grade	109.36	101.16	105.94	110.5	95.72	97	1	1	0	3	500	117	119	8	0	1.71	0.5	-3	1.875	1.75	1.833333333	0.94	0.79	0	0	0	0	0.06	0.21	0
37	male	9	3rd_grade	114.98	99.04	111.63	110.5	106.25	118	1.294117647	2.285714286	3	8	2500	104	119	2.5	1	2	1.67	8	2.25	2.5	2.166666667	0.94	1.93	3	0.29	0.36	0	0.06	0	0
38	male	9	3rd_grade	106.37	106.61	97.22	110.5	121.26	97	1.529411765	1.571428571	3	0	500	91	116	4.5	1	1.43	1.33	-2.5	1.75	1.75	1.833333333	1.29	1.21	3	0.06	0	0	0.18	0.36	0
39	female	8	3rd_grade	111.98	96.25	111.63	105.3	100.8	64.5	1.411764706	1.857142857	0	0	1500	93	110	4.5	1	1.86	1	0	2	2.25	2.666666667	1.29	1.57	0	0.06	0	0	0.06	0.29	0
40	male	9	3rd_grade	112.36	120.81	102.91	105.3	118.99	155	0.764705882	0.285714286	1	5	500	119	121	4.5	0	3	0.67	5.5	1	1.25	0.666666667	0.71	0.14	0	0.06	0.14	1	0	0	0
41	female	8	3rd_grade	101.49	101.81	94.19	105.48	119.65	115	1.235294118	1.714285714	3	3	500	98	121	8	2	3	0.83	-2.5	2	3	3.833333333	1	0.93	2.5	0.18	0.71	0.5	0.06	0.07	0
42	male	9	3rd_grade	109.36	110.18	111.63	107.81	104.51	96	1.058823529	0.928571429	0.5	5	500	101	121	2.5	0	0.71	0.17	-2.5	2.375	1.5	1	0.88	0.43	0	0.06	0.36	0.5	0.12	0.14	0
43	male	8	2nd_grade	90.25	111.98	100.26	105.3	103.38	97	1.705882353	2.857142857	2	3	1500	107	130	4.5	1	2.43	1.83	7.5	2.5	3.5	2.5	1.59	2.64	2	0.06	0	0	0.06	0.21	0
45	male	9	3rd_grade	110.61	111.7	105.5	101.91	105.2	120	1.941176471	4.642857143	4	-1	1500	98	107	8	3	3	2.17	5.5	1.625	2.25	3.5	1.71	4.64	4	0.12	0	0	0.12	0	0
46	male	9	3rd_grade	103.74	109.9	105.94	102.97	116.72	103	1.823529412	2	3	8	2500	109	107	3.5	0	2.86	1.83	4.5	3	3.75	3	1.77	1.64	3	0.06	0.36	0	0	0	0
48	female	9	3rd_grade	122.85	108.56	105.94	110.5	110.36	120	1.235294118	1.571428571	1	5	2500	110	116	4.5	1	2.57	2.33	6	2.875	2.25	1.666666667	1.06	1	1	0.06	0.14	0	0.12	0.43	0
50	female	8	2nd_grade	106.37	113.41	100.26	107.81	107.59	53	2.882352941	2.142857143	2	3	500	93	113	5.5	1	2.43	0	3	2.75	2.25	1.333333333	2.77	1.64	2	0.06	0.5	0	0.06	0	0
51	male	8	2nd_grade	98.5	118.04	111.63	107.99	102.91	87.5	1.294117647	1.428571429	0	4	3500	118	116	6.5	0	2.86	0.67	8	1.625	2	1.666666667	1.18	1	0	0	0	0	0.12	0.43	0
53	female	9	3rd_grade	95.88	107.82	100.26	110.5	105.15	104.5	1.764705882	1.714285714	0.5	2	1500	100	116	5.5	1	2.29	0.5	3	2.25	2.5	2.5	1.59	1.36	0.5	0.18	0	0	0	0.36	0
55	male	8	2nd_grade	92.88	101.16	97.22	107.99	96.33	93	1.764705882	1.357142857	2	2	1500	100	97	2.5	1	1.29	1	4.5	1.375	2	1.666666667	1.77	1.36	2	0	0	0	0	0	0
56	female	8	2nd_grade	95.88	98.52	105.94	110.5	114.17	96	2.352941176	1.142857143	1	3	1500	88	110	5.5	0	1	0.33	7	3.75	3.5	2.333333333	2.24	1.14	1	0	0	0	0.12	0	0
57	male	9	3rd_grade	88.01	115.27	111.63	110.5	116.95	118	1.176470588	1.071428571	1	5	1500	104	110	1.5	1	1.86	0.67	8	1.5	2.25	1.333333333	1	0.64	1	0.06	0	0	0.12	0.43	0
58	male	8	2nd_grade	104.49	89.82	85.47	58.89	113.64	111	1.823529412	2	2	0	2500	89	90	2.5	2	1.86	1.83	-4.5	1.75	2	2	1.71	2	2	0.06	0	0	0.06	0	0
59	female	8	2nd_grade	104.12	106.7	111.63	100.11	96.45	89.5	1.411764706	1.071428571	0.5	4	1500	92	113	5.5	1	2.43	0.33	0	2.125	3	1.666666667	1.24	0.93	0.5	0.06	0.07	0	0.12	0.07	0
60	male	9	3rd_grade	120.22	116.18	111.63	107.81	109.53	108.5	1.647058824	1.571428571	1.5	8	3500	105	110	3.5	0	2	1	6.5	2.625	1.75	1.666666667	1.53	1	1.5	0.06	0	0	0.06	0.57	0
61	female	9	3rd_grade	122.85	112.5	111.63	110.5	117.31	107	1.823529412	2	2	3	1500	103	121	3.5	1	1	0.33	-0.5	2.125	1.75	1.666666667	1.59	1.64	2	0.18	0.14	0	0.06	0.21	0
64	male	8	2nd_grade	109.73	102.28	94.58	107.99	87.96	93	1.294117647	3.071428571	1.5	2	1500	98	107	1.5	1	2.14	0.67	-2	2.125	3	2.5	1.18	3.07	1.5	0.12	0	0	0	0	0
65	male	8	3rd_grade	122.85	106.42	111.63	110.5	114.45	147.5	1.117647059	1.5	1	2	1500	90	113	1	0	-0.43	0	0	2.375	2.25	2	1.06	1.21	1	0.06	0.29	0	0	0	0
67	female	8	3rd_grade	98.87	106.7	94.58	107.81	104.57	85	1.470588235	1.857142857	0.5	5	2500	109	119	2.5	1	2.14	1.83	5.5	1.875	2.25	2.166666667	1.47	1.57	0.5	0	0.29	0	0	0	0
68	male	8	3rd_grade	122.85	115.96	102.91	107.99	119.14	111	1.352941176	1.571428571	1	4	500	105	121	6.5	1	2.71	0.17	1.5	1.75	1.25	1.333333333	1.12	1.29	1	0.06	0.07	0	0.18	0.21	0
69	male	8	3rd_grade	122.85	113.41	111.63	110.5	120.16	104.5	1.588235294	2.357142857	2.5	2	2500	108	130	3.5	0	1.86	0.67	5.5	2	3.25	1.666666667	1.59	2.36	2.5	0	0	0	0	0	0
71	male	9	4th_grade	112.36	111.81	102.91	110.5	121.26	116	2.529411765	2.928571429	4.5	0	1500	103	119	2.5	4	3	2.83	3.5	2.875	2	2.833333333	2.47	2.57	4.5	0.06	0.36	0	0	0	0
72	male	9	3rd_grade	106.74	111.09	100.26	105.48	116.8	120	1.470588235	0.928571429	0.5	5	500	94	119	3.5	0	3	2.17	6	1.5	1.75	2.5	0.94	0.29	0	0.06	0.14	0	0.47	0.5	0.5
73	male	9	3rd_grade	111.98	117.35	111.63	102.79	115.47	118	2.647058824	2.928571429	3	2	1500	107	116	4.5	2	2	2	5	2.875	3.25	3.166666667	2.59	2.93	3	0.06	0	0	0	0	0
